# Supplementary material for: Transcriptomic Response to Water Deficit Reveals a Crucial Role of Phosphate Acquisition in a Drought-Tolerant Common Bean Landrace
Source: Plants (Basel). 2020 Apr 2;9(4):445. doi: 10.3390/plants9040445 (PMC7238123; doi:10.3390/plants9040445)
Supplement: Supplementary file 1 [file plants-09-00445-s001.zip]

Archive with 3 entries (3 files):
- Table S3. Promoter motifs.xlsx
- Table S1. RNA-seq PHA683 results _annot.xlsx
- Table S2. List of Primers.docx
