# Supplementary material for: Transcriptomic Response to Water Deficit Reveals a Crucial Role of Phosphate Acquisition in a Drought-Tolerant Common Bean Landrace
Source: Plants (Basel). 2020 Apr 2;9(4):445. doi: 10.3390/plants9040445 (PMC7238123; doi:10.3390/plants9040445)
Supplement: Supplementary file 1 [file plants-09-00445-s001.zip › Table S3. Promoter motifs.xlsx]

## Sheet: Hoja1
Table S3. Drought-responsive Cis regulatory motifs found in promoter region of selected phosphorous related genes
GENES	ABRE	ABRE3a	ABRE4a	ARE	CCAAT-Box	MBSY	MBS	MYB	MYB recognition site	MYB-like sequence	Myb-bindind site	Myb	TC-rich repite	TCA-element	LTR	Myc	MYC	CGTCA-motif	TGACG-motif	DRE core	DRE1	TOTAL
PvPhospho8	2	1	1	1	1		1	2	1	2		1	1	1								12
PvPhospho9				1	1			2	1	2		1			1		4					11
PvPhospho12	1			2	1				1			1			2		2	1	1			6
PvSpx3	1			1		1		2			1	1				1	1					8
PvSpx9					1				1			2					1	2	2		1	5
PvLPIN				3				5		3		1				1	4	1	1		1	14
PvGDP.CDPK	1			1				2					1	1								3
PvPhi 1-L (EXD3)	1			5				3		2		2			2		2	3	3	1		10
PvPhi 1-L (EXD7)	1			2			2	3		2		4	1		1		3	1	1			15
PvPhi 1-L (EXD9)	2			1			1	5		2	1	3		1				1	1			14
PvPHO1-2	3	2	2	3				3		2			1					1	1			12
PvPhi 1								3		3						1	1					8
PvNRT1				1		1		3		2	1		1	1	1							7
