# Supplementary material for: Transcriptomic Response to Water Deficit Reveals a Crucial Role of Phosphate Acquisition in a Drought-Tolerant Common Bean Landrace
Source: Plants (Basel). 2020 Apr 2;9(4):445. doi: 10.3390/plants9040445 (PMC7238123; doi:10.3390/plants9040445)
Supplement: Supplementary file 1 [file plants-09-00445-s001.zip › Table S1. RNA-seq PHA683 results _annot.xlsx]

## Sheet: RNAseq PHA-863, 10d Drought
	baseMean	log2FoldChange	lfcSE	stat	pvalue	padj	SeqDesc	GOTerms
Phvul.005G117833.v2.1	876.431903788871	3.11498753195883	0.253795851687537	12.27359514053	1.25552169840903e-34	2.35008551508201e-30	cellulose synthase H1	integral component of membrane;cellulose synthase (UDP-forming) activity;cellulose biosynthetic process;cell wall organization;starch metabolic process;sucrose metabolic process;UDP-glucose metabolic process
Phvul.006G124700.v2.1	113.508568342852	2.41356731466123	0.289645032860468	8.3328455206892	7.89221121225374e-17	9.23290059193534e-14	reticuline oxidase	oxidoreductase activity, acting on CH-OH group of donors;flavin adenine dinucleotide binding;oxidation-reduction process
Phvul.010G140900.v2.1	786.918032178504	2.37545815104968	0.255549382317686	9.295495569215	1.46522023041475e-20	3.91799889612903e-17	inorganic pyrophosphatase 2-like	pyridoxal phosphatase activity;dephosphorylation
Phvul.010G141200.v2.1	3210.52614501634	2.34283365652519	0.244439204521727	9.5845249582988	9.28840870655552e-22	4.34651085423266e-18	inorganic pyrophosphatase 2-like	pyridoxal phosphatase activity;dephosphorylation
Phvul.001G021750.v2.1	438.340668578942	2.30312364769005	0.270672672126621	8.50888872376686	1.75608267582391e-17	2.73919629383932e-14	EF hand	calcium ion binding
Phvul.001G091000.v2.1	796.163838695273	2.20756281639173	0.255194349122752	8.6505160634645	5.12670636023391e-18	8.72378996825985e-15	glycerophosphodiester phosphodiesterase chloroplastic-like	plastid;magnesium ion binding;glycerophosphodiester phosphodiesterase activity;cellular phosphate ion homeostasis;glycerophospholipid catabolic process;glycerol metabolic process
Phvul.010G140800.v2.1	1410.85502818908	2.02065199940128	0.22250618049474	9.08132976310313	1.07256332247812e-19	2.50953003376818e-16	inorganic pyrophosphatase 2-like	pyridoxal phosphatase activity;dephosphorylation
Phvul.007G100800.v2.1	247.681588556768	1.99934498214619	0.265900165053344	7.51915660430332	5.51307175236655e-14	3.55840265726886e-11	hypothetical protein PHAVU_007G100800g
Phvul.011G138300.v2.1	902.204560906222	1.9896920095526	0.220984949309681	9.00374444399065	2.18147564630895e-19	4.53698457195677e-16	dynein light chain cytoplasmic	integral component of membrane;dynein complex;motile cilium;microtubule-based process
Phvul.001G021400.v2.1	327.757590505608	1.91608280517417	0.255746366143278	7.49212133125958	6.77692285359158e-14	4.09194974108152e-11	phosphatidate phosphatase PAH2 isoform X1	phosphatidate phosphatase activity;dephosphorylation;glycosphingolipid metabolic process;phospholipid catabolic process;glycerolipid metabolic process
Phvul.005G116501.v2.1	1652.94858979512	1.87473670599245	0.248218170789384	7.55277786485336	4.26071346511505e-14	2.95377906074161e-11	cellulose synthase H1	integral component of membrane;cellulose synthase (UDP-forming) activity;cellulose biosynthetic process;cell wall organization;starch metabolic process;sucrose metabolic process;UDP-glucose metabolic process
Phvul.001G085200.v2.1	955.645740247302	1.86586367625751	0.233104870068655	8.00439594294177	1.2005452407969e-15	1.24843365651313e-12	light-regulated
Phvul.009G197000.v2.1	716.833686224666	1.86170617541687	0.252568069587191	7.37110664249732	1.69217408762206e-13	9.31591605062051e-11	SPX domain-containing 1-like	nucleus;endoplasmic reticulum;cellular response to phosphate starvation
Phvul.003G031700.v2.1	655.658909062401	1.81508334094184	0.228384180815805	7.94750027982776	1.90312577580832e-15	1.69631944150381e-12	hypothetical protein PHAVU_003G0317001g	integral component of membrane
Phvul.002G294900.v2.1	980.435713697268	1.78691098667237	0.236749544196098	7.54768501345995	4.43062891358566e-14	2.96187542873201e-11	disease resistance response 206-like	isomerase activity;guiding stereospecific synthesis activity;phenylpropanoid biosynthetic process;regulation of catalytic activity
Phvul.009G251000.v2.1	467.080310447969	1.70224479205859	0.22699099445953	7.49917324302518	6.42216022344752e-14	4.00699983541636e-11	hypothetical protein PHAVU_009G251000g
Phvul.003G028000.v2.1	236.326954862871	1.692132207786	0.262019980933132	6.45802736783585	1.06076561910912e-10	3.7463039355631e-08	myb family transcription factor EFM-like	nucleus;DNA binding;transcription, DNA-templated;regulation of transcription, DNA-templated
Phvul.002G112800.v2.1	2055.01634091013	1.66887030749977	0.190400995649008	8.76502930991086	1.8672807432537e-18	3.49517609522228e-15	ganglioside-induced differentiation-associated 2
Phvul.007G113000.v2.1	1143.24049409285	1.65918212817232	0.268684646705386	6.17520259723517	6.60786812289108e-10	1.96327104006786e-07	chlorophyll a-b binding chloroplastic	photosystem I;chloroplast thylakoid membrane;chloroplast envelope;plastoglobule;integral component of membrane;chlorophyll binding;pigment binding;metal ion binding;response to light stimulus;photosynthesis, light harvesting in photosystem I;protein-chromophore linkage
Phvul.009G251100.v2.1	159.335242279284	1.62224936358088	0.295411244308366	5.49149497467161	3.98545666279532e-08	8.03154926353925e-06	hypothetical protein PHAVU_009G251100g
Phvul.005G047150.v2.1	45.5854798109498	1.61141624818863	0.304901170376458	5.2850444824434	1.25674215950591e-07	2.19847661136745e-05	ACCELERATED CELL DEATH 6-like	integral component of membrane;protein binding;regulation of defense response;regulation of salicylic acid mediated signaling pathway
Phvul.006G067600.v2.1	177.852983475016	1.60964108678622	0.28026981976721	5.7431837938283	9.29127828516765e-09	2.22966855053549e-06	RING U-box	zinc ion binding
Phvul.006G196900.v2.1	1837.19706544695	1.60754923787675	0.204378313730815	7.86555681242207	3.67459291869316e-15	2.86587626050411e-12	pathogenesis-related 1-like	extracellular region
Phvul.006G117011.v2.1	406.426148420099	1.60615363187623	0.238630846353814	6.73070416678156	1.68843946321456e-11	6.87048040705439e-09	hypothetical protein PHAVU_006G117100g
Phvul.010G000900.v2.1	280.815608744505	1.5847991196113	0.26668517651706	5.94258421224969	2.80563437050309e-09	7.61099480392419e-07	rhodanese-like domain-containing 10	chloroplast thylakoid;chloroplast envelope
Phvul.009G240688.v2.1	502.618863810034	1.57135838332742	0.236337031926829	6.64880306956687	2.95486029763723e-11	1.15227239689945e-08
Phvul.004G174600.v2.1	142.213827855957	1.52457029914204	0.284977863038178	5.34978500746843	8.80587800214976e-08	1.63196459845781e-05	hypothetical protein PHAVU_004G174600g
Phvul.005G026966.v2.1	2700.64556315142	1.50224907653025	0.196649940879796	7.63920431305142	2.18568237490951e-14	1.57352318052139e-11	transmembrane	integral component of membrane
Phvul.009G058100.v2.1	64.9927371625126	1.49781718094205	0.304387126801222	4.92076388605023	8.6207080531435e-07	0.000120419711446821	RADIALIS-like 4	nucleus;DNA binding
Phvul.002G140800.v2.1	394.537047345014	1.46878882955405	0.266970326946686	5.50169318947332	3.76161131237864e-08	7.73734511484653e-06	photosystem I reaction center subunit chloroplastic	photosystem I;integral component of membrane;chlorophyll binding;photosynthesis
Phvul.006G078400.v2.1	7346.46451072113	1.45872844718518	0.206346450129181	7.06931690015486	1.55698219737285e-12	7.47271609498075e-10	non-specific lipid-transfer 1-like	lipid binding;lipid transport
Phvul.010G024250.v2.1	66.4621666153065	1.44550545918068	0.307719958293314	4.69747060670938	2.63403075997176e-06	0.000318088953323558	TMV resistance N-like isoform X1	protein binding;ATP binding;ADP binding;defense response;signal transduction
Phvul.007G013500.v2.1	61.7012289729049	1.43364065691599	0.306352243986968	4.6797132551018	2.87276413104875e-06	0.000337276068305762	aluminum-activated malate transporter 12-like	plant-type vacuole membrane;integral component of membrane;malate transmembrane transporter activity;malate transmembrane transport
Phvul.003G295200.v2.1	1715.38313580913	1.41714779768456	0.232197707002791	6.10319462658398	1.03969110339396e-09	2.94862698080729e-07	probable carboxylesterase 12	hydrolase activity;metabolic process
Phvul.003G059800.v2.1	98.9136406162338	1.4170531012609	0.299808792572795	4.72652282509972	2.28397129322108e-06	0.000288617498068195	hypothetical protein PHAVU_003G059800g
Phvul.010G162600.v2.1	4918.66007286697	1.41620777469307	0.203906202900754	6.94538839204599	3.77420508470971e-12	1.68203739941896e-09	chaperone dnaJ chloroplastic	chloroplast
Phvul.008G287300.v2.1	1169.31639640251	1.40757547696561	0.228814818115022	6.1515923162723	7.67088542572888e-10	2.20897897536605e-07	NAD(P)H-dependent 6 -deoxychalcone synthase	oxidoreductase activity;6'-deoxychalcone synthase activity;flavonoid biosynthetic process;oxidation-reduction process
Phvul.007G087600.v2.1	935.224928565979	1.40553973868527	0.227715948647675	6.17233771737236	6.72875796183978e-10	1.96795143015183e-07	LRR receptor-like serine threonine- kinase GSO1	integral component of membrane;protein binding;transferase activity
Phvul.009G251300.v2.1	235.065421617443	1.39587050602199	0.273791107560606	5.09830475671311	3.42708760608856e-07	5.30150626535253e-05	hypothetical protein PHAVU_009G251300g
Phvul.008G275800.v2.1	60.8809712995895	1.38997728262409	0.309696703071711	4.48818882744851	7.1831247870028e-06	0.000696651449549837	zinc finger CCCH domain-containing 18-like isoform X1	integral component of membrane;nucleotide binding;RNA binding;metal ion binding
Phvul.003G046001.v2.1	43.1520717031234	1.38815424341993	0.30536267982528	4.54591977059605	5.46958695655463e-06	0.000562846887437267	hypothetical protein PHAVU_003G046100g
Phvul.009G251401.v2.1	272.226070287418	1.38049791570474	0.246188170706536	5.60749085442589	2.05280856630682e-08	4.52052596989777e-06	hypothetical protein PHAVU_009G251400g
Phvul.010G134000.v2.1	290.630054430135	1.35302003233066	0.288306884852787	4.6929855075141	2.69246571191205e-06	0.000323061366638267	hypothetical protein PHAVU_010G134000g	integral component of membrane
Phvul.011G009700.v2.1	5321.84851110234	1.32997245192104	0.190128578763429	6.99512119940623	2.65029717584179e-12	1.20995762286358e-09	photosystem II 5 kDa chloroplastic-like	membrane
Phvul.007G087800.v2.1	117.034902461548	1.32447286805451	0.303604294645524	4.36249714320054	1.28586265734398e-05	0.00115444751087731	LRR receptor-like serine threonine- kinase GSO1	integral component of membrane;protein binding
Phvul.008G264700.v2.1	277.553421490359	1.31731995812964	0.250879497237764	5.25080754957504	1.51433832879193e-07	2.53083793199352e-05	Small heat shock C2	peroxisome
Phvul.004G170100.v2.1	423.23047503464	1.30536669769628	0.249205762807305	5.23810799153004	1.62231130094879e-07	2.68729406470438e-05	lachrymatory-factor synthase-like
Phvul.005G004000.v2.1	6293.89985996922	1.30304875680123	0.195043912249542	6.68079686144774	2.37646454450613e-11	9.46439645618422e-09	photosystem I reaction center subunit chloroplastic	photosystem I;integral component of membrane;chlorophyll binding;photosynthesis
Phvul.003G164900.v2.1	1323.15948729399	1.29137384658346	0.204732295807085	6.30762157720485	2.83355982288732e-10	9.30501276575525e-08	SPX domain-containing 1-like	nucleus;endoplasmic reticulum;cellular response to phosphate starvation
Phvul.010G052300.v2.1	5188.30443030969	1.28576114471158	0.20159820363216	6.37784028600577	1.79602667154604e-10	6.11236858872704e-08	oxygen-evolving enhancer 3- chloroplastic-like	photosystem II oxygen evolving complex;extrinsic component of membrane;calcium ion binding;photosynthesis
Phvul.003G022400.v2.1	144.480110945507	1.27936401957122	0.287785680323372	4.44554440003289	8.76695710620976e-06	0.000820499515570171	heavy metal-associated isoprenylated plant 26-like	cytoplasm;transition metal ion binding;metal ion transport;cellular transition metal ion homeostasis
Phvul.009G145200.v2.1	593.74494747077	1.27643392205833	0.215153682009	5.93266129651891	2.98063329606321e-09	7.97021343367302e-07	hypothetical protein PHAVU_009G145200g
Phvul.002G235700.v2.1	320.136492845255	1.27555132800085	0.242524163252251	5.25948140958696	1.44462232572205e-07	2.44792537014473e-05	F-box kelch-repeat At2g44130-like	Cul3-RING ubiquitin ligase complex;ubiquitin-protein transferase activity;protein binding;protein ubiquitination
Phvul.001G002000.v2.1	823.244569023567	1.26759827341295	0.219261676117383	5.78121218381242	7.41642782098068e-09	1.8028661812093e-06	glutathione S-transferase-like	glutathione transferase activity;protein binding;glutathione metabolic process;obsolete glutathione conjugation reaction
Phvul.009G228600.v2.1	4283.19758466398	1.25543029579194	0.193426745599794	6.49046899847792	8.55695733338958e-11	3.08017552627666e-08	chloroplast photosystem II subunit X	photosystem II;integral component of membrane;photosynthesis
Phvul.010G022700.v2.1	1547.52427156823	1.23195318392142	0.215625541502363	5.71339172223215	1.10746349917058e-08	2.59118772218437e-06	cytochrome P450 CYP82D47-like	integral component of membrane;iron ion binding;oxidoreductase activity, acting on paired donors, with incorporation or reduction of molecular oxygen, NAD(P)H as one donor, and incorporation of one atom of oxygen;heme binding;secondary metabolite biosynthetic process;oxidation-reduction process
Phvul.007G177300.v2.1	11652.1683724671	1.21754801638447	0.191092719724747	6.37150393870708	1.8718348422774e-10	6.25660796031221e-08	chloroplast photosystem II	chloroplast;photosystem II;integral component of membrane;photosynthesis
Phvul.007G079500.v2.1	605.32609315382	1.21349477331442	0.227402698085061	5.33632530982772	9.48491660214634e-08	1.74057518587231e-05	fructose-1,6- cytosolic	fructose 1,6-bisphosphate 1-phosphatase activity;dephosphorylation;fructose metabolic process;mannose metabolic process;gluconeogenesis;glycolytic process;pentose-phosphate shunt;carbon utilization
Phvul.003G269500.v2.1	215.207168648609	1.20910347375094	0.280878648695154	4.30471835209949	1.67198311791832e-05	0.00141611674213553	dirigent 19-like	isomerase activity;guiding stereospecific synthesis activity;phenylpropanoid biosynthetic process;regulation of catalytic activity
Phvul.007G014300.v2.1	226.007226326977	1.19984114442768	0.256432022078211	4.67898328260164	2.88300945234117e-06	0.000337276068305762	transmembrane 53	integral component of membrane;hydrolase activity
Phvul.008G222200.v2.1	354.301495086457	1.18024767212792	0.232381616640706	5.07892013658184	3.79586222907245e-07	5.77649993526651e-05	LOB domain-containing 21-like	carbamoyl-phosphate synthase (glutamine-hydrolyzing) activity;carbamoyl-phosphate synthase complex;pyrimidine nucleobase metabolic process;glutamate metabolic process
Phvul.005G065300.v2.1	882.599467745936	1.17953143047887	0.213870496218582	5.51516666082521	3.4844959546534e-08	7.24697725324471e-06	DUF2921 family	integral component of membrane
Phvul.005G129500.v2.1	843.439975348994	1.17519730704331	0.250715586937575	4.68737233850528	2.76735216834977e-06	0.00032784365751374	lysosomal Pro-X carboxypeptidase-like	serine-type carboxypeptidase activity;dipeptidyl-peptidase activity;proteolysis
Phvul.002G225600.v2.1	248.069840535882	1.17126627474953	0.258683257067247	4.52780086360615	5.96007076709484e-06	0.000596580773360862	polyphenol oxidase chloroplastic-like	catechol oxidase activity;metal ion binding;pigment biosynthetic process;oxidation-reduction process;obsolete electron transport;tyrosine metabolic process
Phvul.008G287200.v2.1	87.4140385803847	1.16513789241309	0.300357288521589	3.87917302805635	0.000104812183178458	0.00643237522863732	NAD(P)H-dependent 6 -deoxychalcone synthase	oxidoreductase activity;6'-deoxychalcone synthase activity;flavonoid biosynthetic process;oxidation-reduction process
Phvul.007G037900.v2.1	43.8395259017288	1.16142174999802	0.309823636248182	3.74865444115979	0.000177785844562741	0.0097249608703931	heavy metal-associated isoprenylated plant 26-like	cytoplasm;transition metal ion binding;metal ion transport;cellular transition metal ion homeostasis
Phvul.002G061900.v2.1	134.61281842215	1.15142250789581	0.282463514105192	4.0763583627548	4.57464989303158e-05	0.00320705231077772	NRT1 PTR FAMILY -like	integral component of membrane;transporter activity;oligopeptide transport
Phvul.008G285100.v2.1	18748.4876058631	1.14645239324205	0.196138496020754	5.84511667266351	5.06213340814512e-09	1.29788762798681e-06	chlorophyll a-b binding chloroplastic	photosystem I;photosystem II;chloroplast thylakoid membrane;chloroplast envelope;plastoglobule;integral component of membrane;chlorophyll binding;pigment binding;metal ion binding;response to light stimulus;photosynthesis, light harvesting in photosystem I;protein-chromophore linkage
Phvul.006G047400.v2.1	977.325171091983	1.1448636002123	0.208559556119595	5.48938452647932	4.03336697709525e-08	8.03154926353925e-06	hypothetical protein PHAVU_006G047400g
Phvul.002G263200.v2.1	152.212527836871	1.13701355507272	0.284645975262446	3.99448316114214	6.48355289059404e-05	0.00434979007190463	zinc finger family	integral component of membrane;zinc ion binding
Phvul.003G112800.v2.1	1083.63511690041	1.13414746700091	0.204234841762705	5.55315369900815	2.80561178943913e-08	6.10644668310716e-06	hypothetical protein PHAVU_003G112800g
Phvul.011G096400.v2.1	2947.23304081475	1.1328366341255	0.225465477601482	5.02443498746105	5.0491680067682e-07	7.56082614005497e-05	photosystem I subunit O	integral component of membrane
Phvul.003G082500.v2.1	213.21566667773	1.11738946218597	0.261528166061765	4.27253966183544	1.93259165001502e-05	0.001586589934429	probable tyrosine- phosphatase At1g05000	protein tyrosine phosphatase activity;peptidyl-tyrosine dephosphorylation;tyrosine metabolic process
Phvul.006G014400.v2.1	282.286349957505	1.1083662296293	0.239997255941226	4.61824542652574	3.86998375295539e-06	0.000431180689808446	DUF3148 family
Phvul.001G021500.v2.1	286.331990170626	1.10347273589724	0.258330960362547	4.2715466018808	1.9412194912001e-05	0.00158671381817832	EF hand	calcium ion binding
Phvul.007G025600.v2.1	238.701532386254	1.09560542350396	0.271041901728221	4.04219944044869	5.29521636573895e-05	0.00361736715087233	hypothetical protein PHAVU_007G025600g
Phvul.003G005500.v2.1	234.967632070521	1.09030294292854	0.277786676015948	3.92496486356296	8.67423981085446e-05	0.00552259934624401	geraniol 8-hydroxylase-like	integral component of membrane;iron ion binding;oxidoreductase activity, acting on paired donors, with incorporation or reduction of molecular oxygen, NAD(P)H as one donor, and incorporation of one atom of oxygen;heme binding;secondary metabolite biosynthetic process;oxidation-reduction process
Phvul.003G171300.v2.1	2832.35749904014	1.08768299377328	0.186155791198666	5.842864123483	5.13108689341936e-09	1.29788762798681e-06	monogalactosyldiacylglycerol synthase chloroplastic-like	1,2-diacylglycerol 3-beta-galactosyltransferase activity;glycolipid biosynthetic process;glycerolipid metabolic process
Phvul.001G040800.v2.1	195.826783520021	1.08364796425913	0.26398575688188	4.10494860426886	4.04404780271269e-05	0.00286729116557485	L-type lectin-domain containing receptor kinase -like	integral component of membrane;protein serine/threonine kinase activity;transmembrane receptor protein tyrosine kinase activity;ATP binding;carbohydrate binding;peptidyl-tyrosine phosphorylation;serine family amino acid metabolic process;transmembrane receptor protein tyrosine kinase signaling pathway
Phvul.010G096700.v2.1	704.454649038935	1.0798355058861	0.266908277939599	4.04571755594055	5.21630957140063e-05	0.00357651584459623	ripening-related 1
Phvul.002G052600.v2.1	462.475597088438	1.07314532541409	0.234958102063089	4.56739016867756	4.93834283091113e-06	0.000531240810971233	somatic embryogenesis receptor kinase 1	transmembrane receptor protein tyrosine kinase activity;protein binding;peptidyl-tyrosine phosphorylation;transmembrane receptor protein tyrosine kinase signaling pathway
Phvul.010G096800.v2.1	689.039176536508	1.07299033005588	0.269117756317371	3.98706627440257	6.68953437694292e-05	0.00447195373098634	ripening-related 1
Phvul.010G016401.v2.1	4522.90611938516	1.06570070425195	0.214959084040142	4.95769094388649	7.1335920283113e-07	0.000101156496656008	legume-specific	integral component of membrane
Phvul.008G243300.v2.1	6469.44699050125	1.06482716326643	0.192324624508919	5.53661376428188	3.08375562432169e-08	6.63468250299464e-06	CBS domain-containing mitochondrial	mitochondrion;cobalt ion binding;cell redox homeostasis
Phvul.009G154000.v2.1	1930.38887325702	1.06318370190751	0.199814584230508	5.32085135828228	1.03282766112209e-07	1.87513910084215e-05	lipase-like PAD4	integral component of membrane;hydrolase activity;lipid metabolic process
Phvul.003G249200.v2.1	285.599138684737	1.04208810738233	0.243896803220637	4.27265996774721	1.93154889942626e-05	0.001586589934429	hypothetical protein PHAVU_003G249200g
Phvul.007G203400.v2.1	1332.19757163594	1.03593825552988	0.220317234630782	4.70203003984664	2.5758759132413e-06	0.000315132322510136	galactinol synthase	inositol 3-alpha-galactosyltransferase activity;galactose metabolic process
Phvul.005G109000.v2.1	485.062980380452	1.03280908269723	0.223219663412498	4.62687321944685	3.71227598376905e-06	0.000416086118947241	coumaroyl- :anthocyanidin 3-O-glucoside-6 -O-coumaroyltransferase 1-like	shikimate O-hydroxycinnamoyltransferase activity;anthranilate N-benzoyltransferase activity;acyl-carrier-protein biosynthetic process
Phvul.007G046800.v2.1	172.520059807044	1.03050404193032	0.262859930463859	3.92035423623459	8.841890370515e-05	0.00559130080930067	photosystem I reaction center subunit N	photosystem I;photosynthesis
Phvul.008G185700.v2.1	561.57310126061	1.02441589805741	0.258000023981667	3.97060388696012	7.16906871742979e-05	0.00474171831282158	probable WRKY transcription factor 70	transcription factor activity, sequence-specific DNA binding;sequence-specific DNA binding;regulation of transcription, DNA-templated;transcription factor complex;regulation of transcription, DNA-templated
Phvul.011G157400.v2.1	23799.5318324682	1.02071296249919	0.224700404972764	4.54255061366228	5.55776467480033e-06	0.000565381734689742	hypothetical protein VIGAN_UM157300, partial
Phvul.006G084000.v2.1	195.940116472633	1.02070069993481	0.265486413030613	3.8446438304815	0.000120727658640643	0.00721731178581088	hypothetical protein VIGAN_05161600	integral component of membrane;response to oxidative stress
Phvul.004G162800.v2.1	265.436302423467	1.01929695681385	0.246690320639211	4.13188873472094	3.59794582685072e-05	0.00260024517324292	hypothetical protein PHAVU_004G162800g
Phvul.004G038300.v2.1	440.020600911616	1.01928231586455	0.228916335934681	4.45264123114129	8.48204134365247e-06	0.000798776245629615	hypothetical protein PHAVU_004G038300g
Phvul.008G228714.v2.1	672.480315888313	1.00985299703902	0.212676986321575	4.74829465333917	2.05139024920668e-06	0.000266652240865629	cucumisin-like	cell wall;integral component of membrane;serine-type endopeptidase activity;proteolysis
Phvul.001G040500.v2.1	361.786906512535	1.00682982556853	0.248586425716429	4.05022045217003	5.11694045368911e-05	0.00352128277250561	L-type lectin-domain containing receptor kinase -like	integral component of membrane;protein serine/threonine kinase activity;transmembrane receptor protein tyrosine kinase activity;non-membrane spanning protein tyrosine kinase activity;ATP binding;carbohydrate binding;peptidyl-tyrosine phosphorylation;serine family amino acid metabolic process;transmembrane receptor protein tyrosine kinase signaling pathway
Phvul.004G055100.v2.1	603.296972550055	1.00648146030512	0.216853841537397	4.64128951172648	3.46241606820918e-06	0.000397604318802082	hypothetical protein PHAVU_004G055100g
Phvul.003G124400.v2.1	572.282231608223	1.00181473384693	0.22027116078845	4.54809758236613	5.41330355113017e-06	0.000562846887437267	hypothetical protein PHAVU_003G124400g
Phvul.005G099500.v2.1	2760.97679932215	-2.57326001446134	0.22589565800842	-11.3913655408349	4.61696750834198e-30	4.32101989105726e-26	fasciclin-like arabinogalactan 13
Phvul.008G175800.v2.1	329.462803091945	-2.11462469947877	0.251615517760628	-8.40419032299311	4.30823530449111e-17	5.76011060210462e-14	EXORDIUM-like	integral component of membrane
Phvul.004G161500.v2.1	869.154580298833	-2.09805462686883	0.222359657712647	-9.43541039975931	3.89466586146895e-21	1.45800711189952e-17	leucine-rich repeat extensin 4	integral component of membrane
Phvul.003G052400.v2.1	225.194138796536	-2.08062026758967	0.28063784993665	-7.41389754824356	1.22640675096749e-13	7.17371298894046e-11	probable xyloglucan endotransglucosylase hydrolase 33	cell wall;integral component of plasma membrane;apoplast;hydrolase activity, hydrolyzing O-glycosyl compounds;xyloglucan:xyloglucosyl transferase activity;plant-type cell wall modification involved in multidimensional cell growth;xyloglucan metabolic process;cell wall biogenesis
Phvul.006G151500.v2.1	4644.77303059121	-2.07694898748228	0.206247056201568	-10.0701994284585	7.48262060735565e-24	4.6686564176161e-20	glucose-6-phosphate phosphate translocator chloroplastic-like	integral component of membrane;cyclin-dependent protein serine/threonine kinase activity;transporter activity;beta-glucosidase activity;scopolin beta-glucosidase activity;carbohydrate metabolic process;carbohydrate transmembrane transport;regulation of cell cycle;regulation of cell cycle;serine family amino acid metabolic process;phosphorylation
Phvul.007G186500.v2.1	322.645128968771	-2.07388686926921	0.259688215009282	-7.98606463214007	1.39314664615766e-15	1.317843285531e-12	pollen-specific SF21-like
Phvul.009G044100.v2.1	180.788925054314	-1.95085925605805	0.27289808923643	-7.14867319707719	8.76206493656871e-13	4.31600872322877e-10	hypothetical protein PHAVU_009G044100g
Phvul.003G097300.v2.1	1711.19275744514	-1.94806774426128	0.20727472411197	-9.39848190659723	5.53559570981451e-21	1.72692134160513e-17	UDP-glucose flavonoid 3-O-glucosyltransferase 7-like	intracellular membrane-bounded organelle;quercetin 3-O-glucosyltransferase activity;quercetin 7-O-glucosyltransferase activity;flavonoid biosynthetic process;flavonoid glucuronidation
Phvul.008G176000.v2.1	297.473485209448	-1.88806234241057	0.258036093606019	-7.31704745652112	2.53486228249813e-13	1.31798756121667e-10	phosphate-responsive 1 family
Phvul.009G074400.v2.1	518.800189662203	-1.8532659599438	0.221117336540282	-8.38136886478905	5.23156668674885e-17	6.52829768283766e-14	probable xyloglucan glycosyltransferase 12	integral component of membrane;transferase activity
Phvul.003G217800.v2.1	375.766499710778	-1.83580554328194	0.232609516641882	-7.89222027449672	2.96857162344846e-15	2.41590102816123e-12	monocopper oxidase SKU5	plant-type cell wall;plasmodesma;integral component of membrane;anchored component of plasma membrane;copper ion binding;L-ascorbate oxidase activity;oxidoreductase activity, oxidizing metal ions;oxidation-reduction process;obsolete electron transport;L-ascorbic acid metabolic process
Phvul.003G147700.v2.1	121.485155713206	-1.82943182505681	0.305488334807538	-5.98854887931931	2.11721512624501e-09	5.91493025866479e-07	xyloglucan endotransglucosylase hydrolase 22-like	cell wall;apoplast;hydrolase activity, hydrolyzing O-glycosyl compounds;xyloglucan:xyloglucosyl transferase activity;xyloglucan metabolic process;cell wall biogenesis;cell wall organization
Phvul.003G130300.v2.1	287.576241456441	-1.82048529084562	0.24719080749155	-7.36469656505267	1.77550256980473e-13	9.49538774331572e-11	subtilisin-like protease	Golgi apparatus;plant-type cell wall;plasmodesma;integral component of membrane;serine-type endopeptidase activity;proteolysis
Phvul.002G122200.v2.1	561.86928075526	-1.78361187826815	0.256941201353716	-6.94171222392921	3.87375725642789e-12	1.68625554246087e-09	Abscisic acid 8 -hydroxylase 1	integral component of membrane;iron ion binding;(+)-abscisic acid 8'-hydroxylase activity;heme binding;multicellular organism development;abscisic acid metabolic process;brassinosteroid homeostasis;sterol metabolic process;brassinosteroid biosynthetic process;oxidation-reduction process
Phvul.006G037000.v2.1	3087.14746383311	-1.78220764140597	0.210083880670587	-8.48331454901335	2.18867934718434e-17	3.15136154004588e-14	spermidine hydroxycinnamoyl transferase-like	shikimate O-hydroxycinnamoyltransferase activity;anthranilate N-benzoyltransferase activity;acyl-carrier-protein biosynthetic process
Phvul.005G111300.v2.1	743.949665401784	-1.78069392810535	0.224466077225661	-7.93302021452079	2.13879601795503e-15	1.81972653927647e-12	xyloglucan endotransglucosylase hydrolase 9-like	cell wall;apoplast;hydrolase activity, hydrolyzing O-glycosyl compounds;xyloglucan:xyloglucosyl transferase activity;xyloglucan metabolic process;cell wall biogenesis;cell wall organization
Phvul.001G064100.v2.1	86.7135689569602	-1.76009882452387	0.308582827157341	-5.70381327029073	1.17156417443303e-08	2.6743095386631e-06	mutant stearoyl-ACP desaturase C	chloroplast;acyl-[acyl-carrier-protein] desaturase activity;fatty acid biosynthetic process;oxidation-reduction process
Phvul.L001687.v2.1	1801.99007183843	-1.75966176576043	0.218714710454183	-8.0454659958917	8.59178569832611e-16	9.46006145301577e-13	spermidine hydroxycinnamoyl transferase-like	shikimate O-hydroxycinnamoyltransferase activity;anthranilate N-benzoyltransferase activity;acyl-carrier-protein biosynthetic process
Phvul.001G255200.v2.1	507.650059876444	-1.71969056229503	0.253953127109792	-6.77168492416929	1.27291120490192e-11	5.2947448740787e-09	probable E3 ubiquitin- ligase XERICO	membrane;zinc ion binding;ubiquitin protein ligase activity;proteasome-mediated ubiquitin-dependent protein catabolic process
Phvul.001G265300.v2.1	263.468310681486	-1.69858557384024	0.259115706811385	-6.55531690742572	5.55238355503006e-11	2.12101051802148e-08	xyloglucan endotransglucosylase hydrolase 2	cell wall;integral component of membrane;apoplast;hydrolase activity, hydrolyzing O-glycosyl compounds;xyloglucan:xyloglucosyl transferase activity;xyloglucan metabolic process;cell wall biogenesis;cell wall organization
Phvul.003G220100.v2.1	1085.09169820536	-1.69447633292505	0.212214141926191	-7.98474747038488	1.40810266645048e-15	1.317843285531e-12	aspartic ase nepenthesin-1	aspartic-type endopeptidase activity;proteolysis;protein catabolic process
Phvul.003G070700.v2.1	262.195054909355	-1.6942267651959	0.265195520533619	-6.38859495736137	1.67416851515818e-10	5.80316412346866e-08	thioredoxin H2-like	cytosol;plasma membrane;protein disulfide oxidoreductase activity;oxidoreductase activity, acting on a sulfur group of donors, disulfide as acceptor;sulfate assimilation;protein folding;glycerol ether metabolic process;cellular response to oxidative stress;cell redox homeostasis;oxidation-reduction process;obsolete electron transport
Phvul.011G148700.v2.1	529.522227617668	-1.67327020500357	0.226935570378182	-7.37332716160408	1.66421406317581e-13	9.31591605062051e-11	receptor kinase THESEUS 1	integral component of membrane;protein serine/threonine kinase activity;ATP binding;protein phosphorylation;serine family amino acid metabolic process
Phvul.004G154950.v2.1	202.333325272802	-1.66136779420562	0.264385389023825	-6.2838865655163	3.30211687996571e-10	1.03015039598664e-07
Phvul.009G153100.v2.1	137.9920294043	-1.6058785128199	0.290487697250572	-5.52821523258756	3.23505011493265e-08	6.88109864219425e-06	beta-galactosidase 10	integral component of membrane;beta-galactosidase activity;carbohydrate binding;galactose metabolic process;glycosaminoglycan catabolic process;glycosphingolipid metabolic process;beta-galactosidase complex;glycerolipid metabolic process
Phvul.010G123132.v2.1	179.460378822007	-1.56726630126467	0.273605057320931	-5.72820662238824	1.01497897003278e-08	2.40485776722451e-06	pectinesterase 3	extracellular region;cell wall;endosome;vacuolar membrane;trans-Golgi network;plasma membrane;plasmodesma;integral component of membrane;pectinesterase activity;aspartyl esterase activity;pectinesterase inhibitor activity;cell wall modification;negative regulation of catalytic activity;pectin catabolic process;starch metabolic process;sucrose metabolic process
Phvul.002G083600.v2.1	604.731258165762	-1.55532021935672	0.227190961230966	-6.84587190850237	7.60114702051198e-12	3.23359704386235e-09	expansin 4 precursor	extracellular region;cell wall;membrane;plant-type cell wall organization
Phvul.007G110600.v2.1	387.16828200045	-1.55479277558018	0.272564640178803	-5.7043084332591	1.16816386556327e-08	2.6743095386631e-06	EXORDIUM-like 5	integral component of membrane;receptor binding;pathogenesis;signal transduction
Phvul.003G137600.v2.1	1097.89704163325	-1.54781771685412	0.199385790007277	-7.76292892686902	8.29901248156818e-15	6.21363662519973e-12	probable xyloglucan endotransglucosylase hydrolase 23	cell wall;apoplast;hydrolase activity, hydrolyzing O-glycosyl compounds;xyloglucan:xyloglucosyl transferase activity;xyloglucan metabolic process;cell wall biogenesis;cell wall organization
Phvul.009G186000.v2.1	740.86863581633	-1.51519491398952	0.215822162398379	-7.02057146101925	2.20962611196665e-12	1.03399453909479e-09	NAC domain-containing 100	nucleus;DNA binding;transcription, DNA-templated;regulation of transcription, DNA-templated
Phvul.008G238600.v2.1	911.049048681628	-1.51394684741111	0.207687601666254	-7.28953888082333	3.11017670818745e-13	1.57341317902304e-10	receptor kinase TMK1	plasma membrane;integral component of membrane;transmembrane receptor protein serine/threonine kinase activity;protein binding;ATP binding;protein phosphorylation;transmembrane receptor protein serine/threonine kinase signaling pathway;serine family amino acid metabolic process
Phvul.007G224600.v2.1	83.5290586425731	-1.51281112393958	0.299135201800702	-5.05728217485912	4.25273749598381e-07	6.41957584272782e-05	Myb SANT-like DNA-binding domain
Phvul.008G191800.v2.1	153.935112801059	-1.50931917254902	0.283745648707	-5.31926808191363	1.04185525423434e-07	1.87513910084215e-05	aspartic ase PCS1-like	integral component of membrane;aspartic-type endopeptidase activity;proteolysis;protein catabolic process
Phvul.001G197900.v2.1	636.28430580566	-1.46851571953691	0.233014568898484	-6.30224850952	2.93358303204253e-10	9.46738055065034e-08	fasciclin-like arabinogalactan 16
Phvul.003G147400.v2.1	87.1527913883981	-1.44498993642415	0.29985334879348	-4.81898882316424	1.44287635762158e-06	0.000192912569014005	probable xyloglucan endotransglucosylase hydrolase 23	cell wall;apoplast;hydrolase activity, hydrolyzing O-glycosyl compounds;xyloglucan:xyloglucosyl transferase activity;xyloglucan metabolic process;cell wall biogenesis;cell wall organization
Phvul.003G231900.v2.1	1380.65439718371	-1.44397550264871	0.229386258862889	-6.29495205949463	3.07494878449835e-10	9.75540531326104e-08	probable xyloglucan endotransglucosylase hydrolase 6	cell wall;integral component of membrane;apoplast;hydrolase activity, hydrolyzing O-glycosyl compounds;xyloglucan:xyloglucosyl transferase activity;xyloglucan metabolic process;cell wall biogenesis;cell wall organization
Phvul.009G080200.v2.1	270.155948023383	-1.44312553578478	0.268207096217261	-5.38063890231963	7.42219433842048e-08	1.40331953158136e-05	kDa class II heat shock
Phvul.007G215200.v2.1	770.27738470167	-1.43198253352138	0.230516901327401	-6.21205007214437	5.22977552692643e-10	1.57888610182272e-07	heat shock amino-terminal domain	protein binding
Phvul.004G174300.v2.1	277.989735606286	-1.4277881144606	0.271092022041247	-5.26680240794161	1.38820483353233e-07	2.40596463648687e-05	DUF1005 family
Phvul.009G032100.v2.1	115.727985821486	-1.42560591170116	0.292908088401207	-4.8670759468699	1.13261512602096e-06	0.000153625289339568	EXORDIUM-like
Phvul.006G115800.v2.1	230.926553891369	-1.42329288637446	0.25305198432657	-5.62450790560751	1.86037534782474e-08	4.14553640006945e-06	enhancer of mRNA-decapping 1-like
Phvul.002G326000.v2.1	308.665115884945	-1.41415025070198	0.275834697242532	-5.12680335301895	2.94703045694017e-07	4.63550555403412e-05	late embryogenesis abundant	integral component of membrane
Phvul.008G218800.v2.1	57.2699550193174	-1.40388541800544	0.309810156984839	-4.53143767676454	5.85836211367126e-06	0.000591654084388079	hypoxia-responsive family	integral component of mitochondrial inner membrane;mitochondrial respiratory chain supercomplex;mitochondrial respiratory chain complex IV assembly
Phvul.006G152800.v2.1	277.0611682195	-1.3775515226804	0.25711504920539	-5.3577242053225	8.42767537917477e-08	1.57749227747393e-05	basic 7S globulin-like	integral component of membrane;aspartic-type endopeptidase activity;transferase activity;proteolysis;protein catabolic process
Phvul.009G157900.v2.1	1628.58697089746	-1.35332221957867	0.229062395802795	-5.90809423273377	3.46088043495454e-09	9.10512334056926e-07	patellin-3-like	intracellular;integral component of membrane;transporter activity;phosphatase activity;transport;dephosphorylation
Phvul.002G083100.v2.1	144.764185221927	-1.34429094868276	0.285156350662476	-4.71422412848143	2.42633480644264e-06	0.000300769105344327	probable indole-3-acetic acid-amido synthetase	response to auxin
Phvul.009G164300.v2.1	1611.35216574863	-1.3341443584146	0.204689669926979	-6.51788807364117	7.13041637153067e-11	2.66934267284622e-08	transcription factor bHLH137-like	protein dimerization activity
Phvul.008G095400.v2.1	2226.93236630063	-1.33001422667901	0.222727868767368	-5.97147646605537	2.35115981382626e-09	6.47191314635294e-07	pyruvate decarboxylase 2	magnesium ion binding;pyruvate decarboxylase activity;thiamine pyrophosphate binding;gluconeogenesis;glycolytic process
Phvul.001G265500.v2.1	1058.1600401454	-1.32981746414211	0.204383413898399	-6.50648425318494	7.6929962611491e-11	2.82348047090566e-08	receptor-like kinase TMK4	integral component of membrane;protein serine/threonine kinase activity;protein binding;ATP binding;protein phosphorylation;serine family amino acid metabolic process
Phvul.009G003000.v2.1	172.658023190043	-1.3204013568583	0.272112942355656	-4.85240189396255	1.21975126866109e-06	0.000164253987387037	kinesin NACK1 isoform X1	kinesin complex;microtubule;microtubule motor activity;ATP binding;microtubule binding;ATPase activity;microtubule-based movement;tubulin complex
Phvul.010G067200.v2.1	26.163419195483	-1.30991158234887	0.300380981171964	-4.36083395572559	1.29567664749305e-05	0.00115487978513214	aspartate mitochondrial-like	mitochondrion;L-aspartate:2-oxoglutarate aminotransferase activity;pyridoxal phosphate binding;identical protein binding;L-phenylalanine:2-oxoglutarate aminotransferase activity;tryptophan biosynthetic process;oxaloacetate metabolic process;alanine metabolic process;arginine metabolic process;aspartate metabolic process;cysteine metabolic process;glutamate metabolic process;proline metabolic proc…
Phvul.003G143332.v2.1	61.3179146375757	-1.30835791461246	0.306919217393607	-4.26287387842047	2.01814436603843e-05	0.00162825975187532	probable xyloglucan endotransglucosylase hydrolase 23	cell wall;apoplast;hydrolase activity, hydrolyzing O-glycosyl compounds;xyloglucan:xyloglucosyl transferase activity;xyloglucan metabolic process;cell wall biogenesis;cell wall organization
Phvul.006G167400.v2.1	387.926096556227	-1.30415578349607	0.241923619218793	-5.3907749384181	7.01544921227089e-08	1.33995079954374e-05	BAG family molecular chaperone regulator 2-like	chaperone binding
Phvul.008G038300.v2.1	398.084979822777	-1.29256739827134	0.238567593448254	-5.41803427527007	6.02578661749719e-08	1.17490285319075e-05	phosphate transporter PHO1	trans-Golgi network;plasma membrane;integral component of membrane;inositol monophosphate 1-phosphatase activity;inositol monophosphate 3-phosphatase activity;inositol monophosphate 4-phosphatase activity;dephosphorylation;streptomycin biosynthetic process
Phvul.009G077700.v2.1	4032.71364986569	-1.27720817860795	0.231137181100426	-5.52575822084214	3.28065667461724e-08	6.89970018376242e-06	zinc transporter chloroplastic-like	integral component of membrane;zinc ion transmembrane transporter activity;zinc II ion transmembrane transport
Phvul.010G024800.v2.1	742.85960546995	-1.26604381416678	0.214360925835375	-5.90613148936981	3.50234469772939e-09	9.10512334056926e-07	transcription factor bHLH62-like	protein dimerization activity
Phvul.006G204100.v2.1	390.686160052271	-1.26525972023056	0.244493570596509	-5.17502246436833	2.27883560784417e-07	3.67717628514027e-05	hypothetical protein
Phvul.001G229200.v2.1	938.306735238561	-1.25098506916022	0.24589162922885	-5.08754638408587	3.62725688998743e-07	5.565163480884e-05	aspartic ase PCS1-like	aspartic-type endopeptidase activity;transferase activity;proteolysis;protein catabolic process
Phvul.004G102800.v2.1	243.679712134736	-1.24958508022366	0.25587935449247	-4.88349317084287	1.04222761152487e-06	0.00014344423847443	S-type anion channel SLAH2-like	cell;integral component of membrane;voltage-gated anion channel activity;cellular ion homeostasis;transmembrane transport;regulation of anion transmembrane transport
Phvul.004G157101.v2.1	190.972803658814	-1.24639096442373	0.263940320846016	-4.72224539406725	2.33255000736102e-06	0.000291071140251891	LOB domain-containing 41-like
Phvul.002G049700.v2.1	519.835948028631	-1.23983217900722	0.271387572290965	-4.56849283311303	4.91243863657709e-06	0.000531240810971233	DUF1005 family
Phvul.008G207300.v2.1	1282.811241577	-1.23591194542851	0.233813868509439	-5.28587954729734	1.25102195339637e-07	2.19847661136745e-05	late embryogenesis abundant hydroxyproline-rich glyco	integral component of membrane
Phvul.011G025400.v2.1	159.504277205355	-1.22967448826855	0.270361501067751	-4.54826032335277	5.40912001040116e-06	0.000562846887437267	L-ascorbate oxidase homolog	plant-type cell wall;plasmodesma;copper ion binding;L-ascorbate oxidase activity;oxidoreductase activity, oxidizing metal ions;oxidation-reduction process;obsolete electron transport;L-ascorbic acid metabolic process
Phvul.001G006300.v2.1	14472.807211193	-1.21983579203663	0.195907383244154	-6.22659428060646	4.76683418093468e-10	1.4627147901432e-07	gibberellin-regulated 1-like
Phvul.007G053100.v2.1	249.3847836994	-1.21963809543229	0.255945546774679	-4.76522491132066	1.88643106103969e-06	0.000246924591612174	CRIB domain-containing RIC10-like	integral component of membrane
Phvul.010G083700.v2.1	174.42208053357	-1.20438165479964	0.280456143052386	-4.29436717517247	1.7519232826709e-05	0.00147227227303482	myeloid leukemia factor 1-like isoform X1	integral component of membrane
Phvul.001G021200.v2.1	448.983667467728	-1.20128881196576	0.242792214172483	-4.94780615622354	7.50545966144168e-07	0.000105629469129974	probable phosphatase 2C 12	cytosol;protein serine/threonine phosphatase activity;protein dephosphorylation;protein serine/threonine phosphatase complex
Phvul.003G251200.v2.1	255.207393905358	-1.19750060524418	0.252422813645881	-4.74402684903169	2.09511061740874e-06	0.000270457107149358	probable galacturonosyltransferase-like 1	Golgi apparatus;integral component of membrane;transferase activity, transferring glycosyl groups;polysaccharide biosynthetic process
Phvul.008G261500.v2.1	183.701901571959	-1.19537862464378	0.279371611792943	-4.27881207031779	1.87893417468931e-05	0.00156310621697042	vacuolar cation proton exchanger 3-like	integral component of membrane;calcium:proton antiporter activity;calcium ion transmembrane transport;regulation of pH
Phvul.001G001700.v2.1	2459.34541328593	-1.19076115138296	0.239706963750352	-4.96757012292353	6.77970459076706e-07	9.83740391705255e-05	prolyl endopeptidase-like	cytoplasm;serine-type endopeptidase activity;serine-type exopeptidase activity;proteolysis
Phvul.011G214200.v2.1	151.811594816858	-1.18866355803509	0.272667241633347	-4.35939260952173	1.30423937945237e-05	0.00115700249784784	DUF246 domain-containing	cytoplasm;integral component of membrane
Phvul.006G153100.v2.1	2421.57140512552	-1.18864178076208	0.204614424455643	-5.80917881974523	6.27800069382635e-09	1.5462054866716e-06	basic 7S globulin-like	integral component of membrane;aspartic-type endopeptidase activity;transferase activity;proteolysis;protein catabolic process
Phvul.010G134400.v2.1	61.9517250266642	-1.17753711318763	0.307081964025015	-3.83460199926201	0.000125767774614515	0.0074414697745117	hydroxyproline-rich glyco family	integral component of membrane
Phvul.011G099500.v2.1	621.710803234001	-1.17455829212288	0.217087517599015	-5.41052891991895	6.28388737729761e-08	1.21259591678615e-05	FAF- chloroplastic
Phvul.010G107400.v2.1	8570.64117257069	-1.16968054296259	0.201159780525353	-5.8146839289038	6.07485583306724e-09	1.51612201977803e-06	BAG family molecular chaperone regulator 6	chaperone binding
Phvul.009G113400.v2.1	576.168002124958	-1.16687011921583	0.252921893042619	-4.61355917108846	3.95831506193369e-06	0.000436097162603448	DUF1005 family
Phvul.002G008300.v2.1	81.4437662787606	-1.15075992797557	0.299205173493936	-3.84605625142673	0.000120034216991142	0.00720810302507982	EPIDERMAL PATTERNING FACTOR 2	integral component of membrane;guard cell differentiation
Phvul.L001634.v2.1	67.1783876424855	-1.14950041526703	0.3030443402896	-3.79317565927325	0.000148732862913253	0.00843630826669777	squalene monooxygenase-like	integral component of membrane;squalene monooxygenase activity;FAD binding;oxidation-reduction process;steroid biosynthetic process;terpenoid biosynthetic process
Phvul.007G216200.v2.1	33.0201804781784	-1.14632079210178	0.297838560246653	-3.84879913182655	0.000118698287976404	0.00716707920755591	DUF761 domain
Phvul.003G201100.v2.1	191.924753703709	-1.14197199951293	0.270293001087817	-4.22494106364933	2.39003318817864e-05	0.00184862153786479	boron transporter 1-like isoform X1	integral component of plasma membrane;inorganic anion exchanger activity;regulation of intracellular pH;anion transmembrane transport;chloride transport;bicarbonate transport
Phvul.001G198400.v2.1	2083.62862281183	-1.13914995600119	0.20175842927023	-5.646108368912	1.64120415993809e-08	3.70121198382183e-06	ABC transporter G family member 22 isoform X1	plasma membrane;integral component of membrane;ATP binding;ATPase activity, coupled to transmembrane movement of substances;transmembrane transport
Phvul.009G015700.v2.1	250.983351564504	-1.13363999376624	0.25620532491298	-4.42473236710157	9.65619181559576e-06	0.000890367479824243	filament-like plant 4
Phvul.002G018600.v2.1	450.170069431424	-1.12729787289641	0.273672235870542	-4.11915322469782	3.80267230843475e-05	0.00271673359806418	carboxy-terminal region remorin	cell part
Phvul.003G125000.v2.1	240.62298619611	-1.12716219317071	0.264313638847157	-4.26448744032656	2.00361613546442e-05	0.00162353622613086	cyprosin-like	aspartic-type endopeptidase activity;proteolysis;lipid metabolic process;protein catabolic process
Phvul.001G212000.v2.1	110.942422361667	-1.12609658410387	0.290730767654578	-3.87333130644708	0.000107357726177376	0.00656706509342522	dnaJ homolog subfamily C member 3 homolog	protein binding
Phvul.008G288800.v2.1	809.518695105839	-1.11799364452043	0.205189469989218	-5.4485917068706	5.07702115338643e-08	1.00033349420092e-05	fasciclin-like arabinogalactan 2	plasma membrane;integral component of membrane
Phvul.009G160600.v2.1	497.702611400986	-1.11690943104912	0.247877048173245	-4.50590096695236	6.60919083755362e-06	0.000647700702080255	hypothetical protein PHAVU_009G160600g	integral component of membrane;iron ion binding
Phvul.010G129200.v2.1	153.382167905889	-1.11465068221375	0.29496738039249	-3.77889473992201	0.000157525989092303	0.0088812393488847	serine rich	integral component of membrane
Phvul.007G095300.v2.1	517.68455194517	-1.10675329464608	0.257737990669489	-4.29410228492598	1.75401601072104e-05	0.00147227227303482	GATA transcription factor 8-like	nucleus;transcription factor complex;RNA polymerase II regulatory region sequence-specific DNA binding;RNA polymerase II transcription factor binding;transcriptional activator activity, RNA polymerase II transcription regulatory region sequence-specific binding;chromatin binding;zinc ion binding;cell differentiation;positive regulation of transcription from RNA polymerase II promoter;chromatin
Phvul.003G229000.v2.1	582.726730939347	-1.09356069343724	0.234993762841431	-4.65357327026227	3.26231603943351e-06	0.000379279699541095	NRT1 PTR FAMILY -like	integral component of membrane;transporter activity;transport
Phvul.011G004400.v2.1	414.697683676326	-1.0896327020609	0.236555751696094	-4.6062405764742	4.10014011735906e-06	0.000448809489571503	EXORDIUM-like 3
Phvul.003G075300.v2.1	490.447232459458	-1.08674256984718	0.219111750449126	-4.95976399083857	7.05788742587347e-07	0.000100846974685114	hypothetical protein PHAVU_003G075300g	integral component of membrane
Phvul.009G011000.v2.1	4010.6550779986	-1.08597207615524	0.221226927503874	-4.90886027486969	9.16072143713024e-07	0.000127015099155707	starch branching enzyme I	amyloplast;chloroplast;1,4-alpha-glucan branching enzyme activity;hydrolase activity, hydrolyzing O-glycosyl compounds;cation binding;glycogen biosynthetic process;starch biosynthetic process;sucrose metabolic process
Phvul.003G127500.v2.1	1580.49568321119	-1.08164209600448	0.204309654802909	-5.29413109257078	1.19583629007334e-07	2.13177749310408e-05	sucrose synthase	sucrose synthase activity;sucrose metabolic process;nodulation;starch metabolic process
Phvul.007G062000.v2.1	38756.6888083478	-1.07577187472588	0.209443257118633	-5.13634045576621	2.80139961447623e-07	4.44377949014967e-05	early light-induced chloroplastic	integral component of membrane
Phvul.002G268200.v2.1	3287.55098889289	-1.07459663396348	0.204350755536546	-5.25858899391886	1.4516493005987e-07	2.44792537014473e-05	cellulose synthase A catalytic subunit 6 [UDP-forming]-like	plasma membrane;integral component of membrane;zinc ion binding;cellulose synthase (UDP-forming) activity;cellulose biosynthetic process;cell wall organization;starch metabolic process;sucrose metabolic process;UDP-glucose metabolic process
Phvul.007G106300.v2.1	567.018462901291	-1.07228610064453	0.220205738998847	-4.86947390889821	1.11895756240674e-06	0.000152880639803863	geraniol 8-hydroxylase-like	integral component of membrane;iron ion binding;oxidoreductase activity, acting on paired donors, with incorporation or reduction of molecular oxygen, NAD(P)H as one donor, and incorporation of one atom of oxygen;heme binding;secondary metabolite biosynthetic process;oxidation-reduction process
Phvul.002G196200.v2.1	170.807868908099	-1.07190548986955	0.264061306841066	-4.05930540408451	4.92189055412264e-05	0.00341214619970621	LRR receptor-like serine threonine- kinase FLS2	endosome;plasma membrane;integral component of membrane;motile cilium;protein kinase activity;protein binding;ATP binding;protein phosphorylation;receptor-mediated endocytosis;regulation of anion channel activity;detection of bacterium;defense response to bacterium;defense response by callose deposition in cell wall
Phvul.009G023100.v2.1	5329.0982965381	-1.07130616513011	0.20567788554255	-5.20865995050538	1.90209340935012e-07	3.0959464727144e-05	glucose-1-phosphate adenylyltransferase large subunit 1	chloroplast;ATP binding;glucose-1-phosphate adenylyltransferase activity;glycogen biosynthetic process;starch biosynthetic process;sucrose metabolic process
Phvul.003G047100.v2.1	165.708318113945	-1.06606170101262	0.278773953462241	-3.82410798344909	0.0001312463876307	0.00767709338647329	scopoletin glucosyltransferase-like	intracellular membrane-bounded organelle;quercetin 3-O-glucosyltransferase activity;quercetin 7-O-glucosyltransferase activity;flavonoid biosynthetic process;flavonoid glucuronidation
Phvul.001G008000.v2.1	191.867321515746	-1.06520924886452	0.28005579836824	-3.80356077278537	0.000142630981809716	0.00822834704731717	Filament-like plant 4
Phvul.006G135100.v2.1	254.48225633386	-1.06517599450757	0.254408030280154	-4.18688039577444	2.82814759649288e-05	0.00212599464703429	probable galacturonosyltransferase 4	Golgi membrane;polygalacturonate 4-alpha-galacturonosyltransferase activity;pectin biosynthetic process;cell wall organization;starch metabolic process;sucrose metabolic process;nucleotide metabolic process
Phvul.009G033200.v2.1	2546.79849251453	-1.06394338734258	0.235859100587057	-4.5109278577524	6.45446713557097e-06	0.000635866925492724	isoamylase chloroplastic isoform X1	chloroplast starch grain;chloroplast stroma;isoamylase activity;glycogen metabolic process;starch catabolic process
Phvul.002G149200.v2.1	2010.37108009424	-1.0621162990517	0.244515396715258	-4.34376040658313	1.40064271026535e-05	0.0012137606597568
Phvul.004G049800.v2.1	119.349863781556	-1.05945324479163	0.2817235644724	-3.76061280772067	0.000169497615682683	0.00947061603089095	cation calcium exchanger 1-like	integral component of membrane;transmembrane transport
Phvul.002G074600.v2.1	1285.35130692974	-1.04572483360386	0.239737370573836	-4.36196005278948	1.28902409324371e-05	0.00115444751087731	60S acidic ribosomal P0	cytosolic large ribosomal subunit;preribosome, large subunit precursor;structural constituent of ribosome;large ribosomal subunit rRNA binding;cytoplasmic translation;ribosome biogenesis
Phvul.006G001000.v2.1	2969.26814723024	-1.04444255954861	0.244764803570794	-4.26712723525434	1.98006240487682e-05	0.00161142643889062	ZIP zinc iron transport family	plasma membrane;integral component of membrane;zinc ion transmembrane transporter activity;zinc II ion transmembrane transport
Phvul.005G044000.v2.1	203.126386689286	-1.0412137533071	0.258144940994887	-4.03344628523135	5.49647492865988e-05	0.00374120064416929	ATPase family AAA domain-containing 3-B-like	ATP binding;hydrolase activity
Phvul.004G132000.v2.1	165.276977982413	-1.03529130173341	0.265338841767065	-3.90177063726793	9.54916182394306e-05	0.00589904986866555	peroxidase 47-like	extracellular region;plant-type cell wall;integral component of membrane;peroxidase activity;heme binding;metal ion binding;response to oxidative stress;plant-type cell wall organization;hydrogen peroxide catabolic process;oxidation-reduction process;cellular oxidant detoxification;obsolete peroxidase reaction
Phvul.004G107700.v2.1	3796.23139098612	-1.03466514975281	0.230373867840443	-4.49124355749158	7.08085215272573e-06	0.000690309326014168	heat shock 83	ATP binding;unfolded protein binding;protein folding;response to stress
Phvul.011G034300.v2.1	395.245301240294	-1.03220981913266	0.269997124765407	-3.8230400417394	0.00013181636342726	0.00768641336645314	NUCLEAR FUSION DEFECTIVE 4-like	integral component of membrane
Phvul.008G264400.v2.1	1086.30978608391	-1.02137028660752	0.230824793562689	-4.42487252276099	9.64992493159722e-06	0.000890367479824243	probable LRR receptor-like serine threonine- kinase At1g07650 isoform X1	plasma membrane;integral component of membrane;protein serine/threonine kinase activity;transmembrane receptor protein tyrosine kinase activity;protein binding;ATP binding;2-alkenal reductase [NAD(P)] activity;peptidyl-tyrosine phosphorylation;oxidation-reduction process;serine family amino acid metabolic process;transmembrane receptor protein tyrosine kinase signaling pathway
Phvul.002G015100.v2.1	3956.82443307563	-1.01126839258703	0.203323215287662	-4.97369860670501	6.56874095440053e-07	9.60575728003664e-05	transcription factor MYB44-like	DNA binding
